# Supplementary material for: Multiple Forms of Neural Cell Death in the Cyclical Brain Degeneration of A Colonial Chordate
Source: Cells. 2023 Mar 29;12(7):1041. doi: 10.3390/cells12071041 (PMC10093557; doi:10.3390/cells12071041)
Supplement: Supplementary file 1 [file cells-12-01041-s001.zip]

Archive with 2 entries (2 files):
- cells-2274665-supplementary.pdf
- cells-2274665-Tables S1-S5.xlsx
